# Supplementary material for: Groupitizing Improves Estimation of Numerosity of Auditory Sequences
Source: Front Hum Neurosci. 2021 Jun 21;15:687321. doi: 10.3389/fnhum.2021.687321 (PMC8255385; doi:10.3389/fnhum.2021.687321)
Supplement: Supplementary file 1 [file Data_Sheet_1.ZIP]

Archive with 22 entries (19 files):
- demo suoni/
- demo suoni/n9_freq.wav
- __MACOSX/
- __MACOSX/demo suoni/
- __MACOSX/demo suoni/._n9_freq.wav
- demo suoni/n8_freq.wav
- __MACOSX/demo suoni/._n8_freq.wav
- demo suoni/n7_ISI.wav
- __MACOSX/demo suoni/._n7_ISI.wav
- demo suoni/n8_unstructured.wav
- __MACOSX/demo suoni/._n8_unstructured.wav
- demo suoni/n7_freq.wav
- __MACOSX/demo suoni/._n7_freq.wav
- demo suoni/n7_unstructured.wav
- __MACOSX/demo suoni/._n7_unstructured.wav
- demo suoni/n9_ISI.wav
- __MACOSX/demo suoni/._n9_ISI.wav
- demo suoni/n9_unstructured.wav
- __MACOSX/demo suoni/._n9_unstructured.wav
- demo suoni/n8_ISI.wav
- __MACOSX/demo suoni/._n8_ISI.wav
- __MACOSX/._demo suoni
